# Supplementary material for: Ongoing Strategies to Improve Antimicrobial Utilization in Hospitals across the Middle East and North Africa (MENA): Findings and Implications
Source: Antibiotics (Basel). 2023 Apr 28;12(5):827. doi: 10.3390/antibiotics12050827 (PMC10215537; doi:10.3390/antibiotics12050827)
Supplement: Supplementary file 1 [file antibiotics-12-00827-s001.zip]

Archive with 1 entries (1 files):
- antibiotics-2313717-supplementary.pdf
